# Supplementary material for: Exploiting collateral sensitivity in the evolution of resistance to tyrosine kinase inhibitors in soft tissue sarcomas
Source: Commun Biol. 2025 Aug 8;8:1185. doi: 10.1038/s42003-025-08652-1 (PMC12334625; doi:10.1038/s42003-025-08652-1)
Supplement: Supplementary file 2 — Supplementary Data [file 42003_2025_8652_MOESM2_ESM.xlsx]

## Sheet: Figure 1
	Figure 1 A Pazopanib dose response
		A204			G402			SAOS2			U2OS			HT1080			MESSA			SJSA1			SW684			SW872			Hs729T			RMS-YM			RUCH3			T91-95			SW982
	Log (M)	Average viability	standard deviation	biolgical repli	Average viability	standard deviation	biolgical repli	Average viability	standard deviation	biolgical repli	Average viability	standard deviation	biolgical repli	Average viability	standard deviation	biolgical repli	Average viability	standard deviation	biolgical repli	Average viability	standard deviation	biolgical repli	Average viability	standard deviation	biolgical repli	Average viability	standard deviation	biolgical repli	Average viability	standard deviation	biolgical repli	Average viability	standard deviation	biolgical repli	Average viability	standard deviation	biolgical repli	Average viability	standard deviation	biolgical repli	Average viability	standard deviation	biolgical repli
	-10	100	0	3	100	0	3	100	0	3	100	0	3	100	0	3	100	0	3	100	0	3	100	0	3	100	0	3	100	0	3	100	0	3	100	0	3	100	0	3	100	0	3
	-9	96.7222	6.20567	3	94.5411	3.16755	3	104.73	5.39417	3	106.697	5.73715	3	98.4137	4.85661	3	100.65	10.7284	3	106.605	8.57419	3	107.598	4.41324	3	91.1338	4.16915	3	105.746	3.2743	3	99.8707	6.85423	3	107.874	7.14144	3	97.1497	8.72896	3	102.366	4.02842	3
	-8.30103	99.7472	4.5903	3	99.0367	3.66232	3	109.703	1.46137	3	111.847	7.13274	3	103.02	6.51474	3	111.419	7.73677	3	110.203	3.78484	3	112.563	6.55419	3	98.7504	2.3155	3	111.566	7.82505	3	97.7502	8.44368	3	109.405	7.05008	3	98.8049	5.23968	3	105.932	2.20234	3
	-8	100.477	7.93291	3	103.354	5.09339	3	111.733	6.18738	3	112.912	3.93559	3	107.34	6.84478	3	109.787	4.22063	3	112.01	4.45594	3	112.213	5.72514	3	102.429	2.97457	3	112.052	5.49647	3	103.121	11.7971	3	111.557	7.55523	3	103.346	4.19363	3	105.617	3.39534	3
	-7.30103	87.885	0.79485	3	96.2129	3.62272	3	110.964	1.19912	3	117.254	7.26428	3	111.365	3.90961	3	113.428	9.22899	3	114.397	4.39337	3	112.716	5.298	3	100.053	4.41348	3	111.679	10.4221	3	105.692	7.43899	3	113.435	5.33613	3	102.993	4.5267	3	107.511	7.67705	3
	-7	67.3522	1.03161	3	80.974	5.97055	3	112.831	4.80735	3	113.741	5.91648	3	108.106	13.2179	3	111.973	8.89837	3	114.285	5.5749	3	109.013	7.61848	3	98.9086	3.31953	3	111.107	9.07261	3	102.518	2.13068	3	109.356	5.80709	3	104.022	4.43682	3	106.98	2.36649	3
	-6.30103	45.4164	4.1202	3	38.1317	2.6044	3	106.327	2.75068	3	113.674	6.20241	3	109.955	8.55472	3	111.087	8.96012	3	117.16	5.01147	3	110.026	7.25599	3	103.443	8.16056	3	111.443	5.35963	3	97.5192	7.28796	3	111.742	0.58086	3	99.5873	2.50201	3	103.256	4.10729	3
	-6	42.3945	3.11739	3	34.1505	1.63917	3	103.552	1.81867	3	114.435	7.66665	3	109.756	8.33924	3	109.191	5.58223	3	116.763	3.97508	3	105.475	10.5459	3	104.899	7.91722	3	108.613	4.58563	3	88.6347	8.87035	3	111.086	2.12928	3	92.4096	0.50108	3	98.262	5.41896	3
	-5.30103	30.8712	8.94158	3	14.9636	7.73412	3	91.551	5.29116	3	103.114	6.26687	3	106.901	13.6963	3	98.2125	12.5132	3	120.009	8.89073	3	71.7549	5.67136	3	93.5775	6.09505	3	86.6137	9.5854	3	53.0194	10.6468	3	104.116	8.14152	3	77.9247	7.12711	3	47.1212	6.43359	3
	-5	25.9167	12.3999	3	8.85829	7.41142	3	77.3407	14.0589	3	84.1994	3.62363	3	89.0566	22.4657	3	78.0051	26.4975	3	123.194	19.0841	3	42.5328	3.86979	3	72.798	20.7638	3	69.4988	14.0633	3	23.367	5.77771	3	87.4863	1.56264	3	68.0119	17.3834	3	23.8998	2.92632	3
	Figure 1 A Regorafenib dose response
		A204			G402			SAOS2			U2OS			HT1080			MESSA			SJSA1			SW684			SW872			Hs729T			RMS-YM			RUCH3			T91-95			SW982
	Log (M)	Average viability	standard deviation	biolgical repli	Average viability	standard deviation	biolgical repli	Average viability	standard deviation	biolgical repli	Average viability	standard deviation	biolgical repli	Average viability	standard deviation	biolgical repli	Average viability	standard deviation	biolgical repli	Average viability	standard deviation	biolgical repli	Average viability	standard deviation	biolgical repli	Average viability	standard deviation	biolgical repli	Average viability	standard deviation	biolgical repli	Average viability	standard deviation	biolgical repli	Average viability	standard deviation	biolgical repli	Average viability	standard deviation	biolgical repli	Average viability	standard deviation	biolgical repli
	-10	100	0	3	100	0	3	100	0	3	100	0	3	100	0	3	100	0	3	100	0	3	100	0	3	100	0	3	100	0	3	100	0	3	100	0	3	100	0	3	100	0	3
	-9	106.415	5.80972	3	94.9144	0.56039	3	107.005	6.75124	3	104.025	9.05009	3	101.558	7.04667	3	100.744	3.68793	3	104.597	2.87935	3	110.271	10.9827	3	104.287	12.7866	3	102.636	0.43317	3	99.5013	1.36254	3	103.25	4.87642	3	96.6463	2.26634	3	106.596	3.59623	3
	-8.30103	109.275	6.33041	3	101.619	8.69324	3	109.247	4.60612	3	109.407	6.19542	3	107.63	9.41582	3	112.769	1.99266	3	112.652	2.90122	3	115.788	11.6822	3	108.718	4.87279	3	101.549	2.29493	3	104.457	7.86754	3	108.584	3.9605	3	108.795	12.7648	3	109.906	3.75907	3
	-8	108.997	3.60672	3	103.454	7.41579	3	109.582	8.04887	3	113.525	4.36677	3	110.551	6.18624	3	110.191	4.6994	3	115.822	3.93971	3	117.396	10.1341	3	113.865	6.03573	3	107.58	1.65959	3	110.946	6.99326	3	113.739	3.59833	3	111.183	7.07891	3	110.901	3.56551	3
	-7.30103	105.959	4.31661	3	104.91	2.94305	3	112.335	8.27658	3	116.893	6.09288	3	111.276	8.46005	3	119.539	1.50784	3	119.389	6.29971	3	116.7	11.5775	3	113.283	3.01956	3	107.175	3.41748	3	113.891	6.45541	3	115.061	1.29686	3	110.91	0.873993	3	113.401	5.8648	3
	-7	97.1676	3.0757	3	101.221	7.05869	3	113.855	7.04961	3	114.762	2.91956	3	111.003	4.50783	3	114.402	0.92389	3	119.949	5.10934	3	119.949	6.95226	3	109.499	0.88108	3	105.453	2.18775	3	116.123	16.3033	3	110.719	1.20675	3	107.429	10.816	3	113.89	6.00221	3
	-6.30103	57.4639	4.63212	3	58.5157	5.68299	3	115.422	10.0552	3	112.552	4.07046	3	106.96	6.15609	3	114.375	0.76795	3	112.523	6.44762	3	111.861	9.77551	3	112.59	3.07749	3	103.192	7.3654	3	108.236	15.566	3	99.102	2.60409	3	105.655	9.45423	3	114.164	2.47988	3
	-6	50.197	3.57504	3	41.2978	1.80703	3	109.158	5.56718	3	108.813	3.79565	3	107.05	1.78457	3	112.882	4.58914	3	108.313	5.58515	3	106.89	11.778	3	107.235	4.41341	3	103.605	6.65592	3	97.1166	10.6017	3	95.8337	2.67378	3	100.333	6.26245	3	110.099	3.00353	3
	-5.30103	34.9201	1.86719	3	16.39	1.41049	3	68.1918	7.35715	3	80.1448	6.49348	3	93.961	7.03842	3	93.304	9.51539	3	102.598	5.17624	3	68.6566	23.1088	3	98.9384	8.29808	3	91.4314	1.48937	3	42.2675	9.97797	3	78.9622	4.42609	3	71.0782	3.78143	3	87.7151	10.5398	3
	-5	21.6754	5.09036	3	4.79889	2.94416	3	17.9426	7.46511	3	45.6605	9.2615	3	66.2116	17.6162	3	50.5746	12.3821	3	92.2235	12.873	3	24.0813	20.9208	3	70.5204	9.29363	3	58.9569	6.95465	3	11.8121	3.84696	3	52.2306	6.26602	3	38.4088	5.48303	3	51.1896	8.86889	3
	Figure 1 A Sitravatinib dose response
		A204			G402			SAOS2			U2OS			HT1080			MESSA			SJSA1			SW684			SW872			Hs729T			RMS-YM			RUCH3			T91-95			SW982
	Log (M)	Average viability	standard deviation	biolgical repli	Average viability	standard deviation	biolgical repli	Average viability	standard deviation	biolgical repli	Average viability	standard deviation	biolgical repli	Average viability	standard deviation	biolgical repli	Average viability	standard deviation	biolgical repli	Average viability	standard deviation	biolgical repli	Average viability	standard deviation	biolgical repli	Average viability	standard deviation	biolgical repli	Average viability	standard deviation	biolgical repli	Average viability	standard deviation	biolgical repli	Average viability	standard deviation	biolgical repli	Average viability	standard deviation	biolgical repli	Average viability	standard deviation	biolgical repli
	-10	100	0	3	100	0	3	100	0	3	100	0	3	100	0	3	100	0	3	100	0	3	100	0	3	100	0	3	100	0	3	100	0	3	100	0	3	100	0	3	100	0	3
	-9	101.479	8.57355	3	107.585	12.5108	3	107.159	1.03617	3	103.34	4.29513	3	110.489	4.2577	3	104.504	6.49099	3	106.202	7.64634	3	100.496	1.39838	3	107.668	5.48615	3	108.732	3.34259	3	92.5831	4.89348	3	104.616	1.92896	3	101.129	2.45619	3	103.464	2.46093	3
	-8.30103	99.6812	7.69752	3	105.451	7.98946	3	107.065	2.71852	3	109.455	5.2605	3	112.892	7.83376	3	108.003	3.76327	3	111.807	3.29484	3	103.562	3.18902	3	108.029	8.19142	3	109.336	3.75788	3	99.5945	2.0744	3	107.847	2.61752	3	99.7472	3.26034	3	104.48	2.03214	3
	-8	91.5769	6.69234	3	100.302	7.82511	3	107.027	4.09915	3	107.751	4.98538	3	117.534	12.4234	3	111.076	2.45952	3	112.668	6.1491	3	107.821	6.07903	3	110.979	4.71979	3	110.035	5.49244	3	95.4292	4.38764	3	107.223	4.55764	3	97.2381	0.45792	3	107.1	1.90263	3
	-7.30103	62.43	2.95129	3	74.4706	9.05428	3	111.109	2.80231	3	107.402	2.79964	3	112.232	9.57123	3	105.656	10.0386	3	114.231	6.81355	3	107.063	4.16682	3	112.811	3.66683	3	112.017	6.37229	3	92.7572	10.9108	3	109.056	3.53944	3	98.672	1.23438	3	107.386	1.62652	3
	-7	49.8135	2.85936	3	54.7434	10.6193	3	109.127	1.03183	3	103.182	8.55761	3	109.122	8.53349	3	102.075	8.81367	3	113.982	5.12343	3	105.964	5.8124	3	107.914	2.50058	3	107.29	0.35964	3	85.2098	3.61258	3	108.858	4.93065	3	98.0326	3.32487	3	106.696	3.34992	3
	-6.30103	45.53	1.81431	3	36.9528	3.67681	3	105.163	4.57688	3	99.3998	4.34167	3	113.399	12.802	3	91.2882	7.24542	3	111.202	2.62821	3	98.0172	6.5538	3	109.661	4.05596	3	100.636	0.76769	3	70.1846	4.37422	3	106.287	1.53911	3	95.9925	1.3818	3	101.199	3.02159	3
	-6	44.1121	3.66447	3	30.7202	1.05663	3	96.4634	6.73242	3	86.3943	6.13908	3	104.502	11.9235	3	78.3232	3.97269	3	111.143	7.72292	3	83.9109	9.11798	3	104.327	6.95513	3	93.5152	6.96129	3	42.6487	8.09426	3	98.9015	2.65134	3	91.4737	4.77475	3	85.9315	6.0438	3
	-5.30103	1.28791	0.51937	3	1.17466	0.9549	3	23.2827	7.85689	3	13.8176	15.2586	3	9.43126	11.3225	3	5.28702	8.38392	3	3.17343	1.80303	3	7.99747	8.73721	3	2.5507	1.47051	3	12.6561	18.3787	3	2.91506	1.41001	3	8.97525	10.814	3	5.84684	2.38557	3	2.14641	0.3554	3
	-5	-1.37594	0.65989	3	-0.22051	0.66106	3	-0.84738	0.2233	3	-0.81069	0.59274	3	-0.00954	1.39009	3	-0.83891	0.15916	3	0.01309	0.4231	3	0.03698	0.29509	3	-0.41762	0.5533	3	0.3699	0.64074	3	0.16059	0.63874	3	2.09269	2.08951	3	0.82997	1.04421	3	1.33956	0.59852	3
	Figure 1 A Anlotinib dose response
		A204			G402			SAOS2			U2OS			HT1080			MESSA			SJSA1			SW684			SW872			Hs729T			RMS-YM			RUCH3			T91-95			SW982
	Log (M)	Average viability	standard deviation	biolgical repli	Average viability	standard deviation	biolgical repli	Average viability	standard deviation	biolgical repli	Average viability	standard deviation	biolgical repli	Average viability	standard deviation	biolgical repli	Average viability	standard deviation	biolgical repli	Average viability	standard deviation	biolgical repli	Average viability	standard deviation	biolgical repli	Average viability	standard deviation	biolgical repli	Average viability	standard deviation	biolgical repli	Average viability	standard deviation	biolgical repli	Average viability	standard deviation	biolgical repli	Average viability	standard deviation	biolgical repli	Average viability	standard deviation	biolgical repli
	-10	100	0	3	100	0	3	100	0	3	100	0	3	100	0	3	100	0	3	100	0	3	100	0	3	100	0	3	100	0	3	100	0	3	100	0	3	100	0	3	100	0	3
	-9	104.962	6.6582	3	104.765	4.84317	3	107.042	8.59974	3	102.203	5.51193	3	110.905	1.98106	3	103.467	4.36247	3	104.569	6.45778	3	105.025	4.71267	3	105.161	8.40884	3	103.672	3.38572	3	100.353	6.1312	3	100.486	1.06316	3	100.885	13.9115	3	100.114	1.59223	3
	-8.30103	105.555	4.12531	3	103.68	8.83499	3	112.775	6.60913	3	107.033	2.21847	3	113.043	4.68249	3	111.93	6.1423	3	111.893	6.8181	3	106.134	3.0276	3	111.189	9.37265	3	106.465	4.44565	3	102.245	6.94069	3	103.064	2.79105	3	102.881	9.17208	3	101.654	1.32944	3
	-8	110.755	5.84047	3	103.797	6.92743	3	111.094	7.4235	3	106.743	4.66636	3	117.553	8.46091	3	108.896	2.02993	3	112.478	4.58368	3	107.138	6.69537	3	112.456	13.8845	3	104.963	3.43887	3	103.154	2.78538	3	105.345	0.5947	3	101.834	6.57675	3	102.679	2.94396	3
	-7.30103	100.236	6.65989	3	99.0154	1.58993	3	110.003	6.0479	3	109.967	2.33147	3	113.282	2.3478	3	111.623	4.54804	3	113.053	1.57259	3	109.172	5.2564	3	110.991	6.9902	3	108.06	4.42092	3	109.09	3.31086	3	108.569	5.34639	3	103.359	9.69592	3	107.054	0.421606	3
	-7	80.3509	6.98116	3	85.2062	3.78928	3	105.9	7.95048	3	108.009	1.18192	3	110.634	9.35565	3	111.989	3.6637	3	110.569	3.12576	3	106.749	1.18529	3	107.203	4.65712	3	105.869	2.72751	3	105.806	3.55842	3	106.807	3.50724	3	103.42	11.1918	3	106.493	2.37317	3
	-6.30103	50.599	6.48514	3	40.6623	2.88945	3	102.195	8.32861	3	103.093	2.86406	3	108.327	7.46904	3	112.469	5.12512	3	108.179	4.40362	3	95.9612	3.02866	3	105.036	5.87122	3	104.009	2.90147	3	96.7946	7.69547	3	104.333	6.38151	3	93.5687	5.60816	3	103.056	2.89849	3
	-6	43.7056	5.52331	3	26.556	2.30089	3	95.9785	5.20789	3	91.1557	3.47832	3	97.0086	7.65225	3	99.3473	6.14528	3	108.48	4.70215	3	77.3702	1.43196	3	99.4613	16.2898	3	104.493	4.28594	3	73.1479	10.0599	3	98.6587	1.8381	3	71.7073	3.84795	3	96.2144	5.90375	3
	-5.30103	7.6143	4.28516	3	2.98276	0.86161	3	28.1627	1.86244	3	28.6529	4.52526	3	10.4388	6.72106	3	23.7119	4.98043	3	9.54063	1.91335	3	11.7688	3.60037	3	41.1726	4.80125	3	22.389	8.0503	3	14.5072	3.27344	3	38.9207	12.9268	3	11.7489	2.17535	3	22.1428	16.9125	3
	-5	3.0066	3.04734	3	1.9588	0.05256	3	7.77139	2.3339	3	8.26298	2.11749	3	3.54615	2.85604	3	6.78327	3.04064	3	1.15803	0.93508	3	6.17673	2.59089	3	16.8443	5.54247	3	12.3144	3.72276	3	5.02625	1.69305	3	15.3745	7.57172	3	10.2086	2.59013	3	6.35498	3.14209	3
	Figure 1C	DMSO			Paz			Reg			Sit			Anlo
		Average change in cell number	standard deviation	Biological replicates	Average change in cell number	standard deviation	Biological replicates	Average change in cell number	standard deviation	Biological replicates	Average change in cell number	standard deviation	Biological replicates	Average change in cell number	standard deviation	Biological replicates
	1	1	0	4	1	0	4	1	0	4	1	0	4	1	0	4
	4	8.50159	1.77756	4	3.04839	0.265249	4	3.27951	0.048762	4	2.88431	0.335213	4	1.89121	0.397498	4
	7	66.3029	15.3058	4	6.92576	1.23407	4	8.94604	1.41484	4	6.05898	0.811134	4	3.08447	0.802577	4
	11	151.375	38.7165	4	15.9927	4.49989	4	29.3953	9.98021	4	14.8008	1.00796	4	6.17133	0.988747	4
	14	139.895	24.9164	4	36.0187	7.1974	4	67.3563	12.9332	4	33.6026	5.18933	4	12.5475	3.00371	4
	Figure 1D A204 apoptotic assay
			0.5uM			0.5uM			0.5uM			0.5uM			0.5uM			1uM			1uM			1uM			1uM
		DMSO			Paz			Reg			Sit			Anlo			DMSO			Paz			Reg			Sit			Anlo
		Average	s.d	Biological replicates	Average	s.d	Biological replicates	Average	s.d	Biological replicates	Average	s.d	Biological replicates	Average	s.d	Biological replicates	Average	s.d	Biological replicates	Average	s.d	Biological replicates	Average	s.d	Biological replicates	Average	s.d	Biological replicates	Average	s.d	Biological replicates
		1	0	3	2.04855	0.228333	3	1.77115	0.344268	3	2.09676	0.25204	3	3.00905	0.329562	3	1	0	3	3.47244	0.621474	3	3.36575	0.855956	3	3.98852	1.21816	3	9.65691	0.371594	3
	Figure 1G
			Paz				Paz+Reg			Paz+Sit			Paz+Anlo		Reg			Sit			Anlo			Reg+paz			Reg+sit			Reg+Anlo			Sit+paz			Sit+reg			Sit+anlo			Anlo+paz			anlo+reg			Anlo+sit
		Day	Average	s.d		Average	s.d		Average	s.d		Average	s.d		Average	s.d		Average	s.d		Average	s.d		Average	s.d		Average	s.d		Average	s.d		Average	s.d		Average	s.d		Average	s.d		Average	s.d		Average	s.d		Average	s.d
		1	1	0											1	0		1	0		1	0
		4	3.04839	0.265249											3.27951	0.048762		2.88431	0.335213		1.89121	0.397498
		7	6.92576	1.23407											8.94604	1.41484		6.05898	0.811134		3.08447	0.802577
		11	15.9927	4.49989											29.3953	9.98021		14.8008	1.00796		6.17133	0.988747
		14	36.0187	7.1974		36.0187	7.1974		36.0187	7.1974		36.0187	7.1974		67.3563	12.9332		33.6026	5.18933		12.5475	3.00371		67.3563			67.3563			67.3563			33.6026			33.6026			33.6026			12.5475			12.5475			12.5475
		18	65.7804	18.1342		83.2917	2.30969		75.3914	22.9697		66.5634	31.3361		112.99	17.2331		72.9529	19.6076		29.056	6.3409		137.652	0.016039		118.932	2.15915		107.956	9.59672		78.6814	24.6642		84.028	26.3939		52.8934	3.01857		45.8068	24.0512		42.5557	17.768		20.4087	6.70028
		21	104.681	22.5273		130.531	16.0386		120.307	50.7755		68.8313	26.3938		152.688	34.7595		112.569	11.6088		38.3054	9.84313		184.819	0.544156		151.541	14.3045		113.176	10.0752		108.535	32.2488		128.423	30.6031		71.4523	11.9987		81.7592	54.9865		70.4884	21.5072		55.629	11.5217
		25	147.457	17.4033		212.104	20.561		163.523	60.7499		94.5097	34.9727		187.332	42.2756		163.096	16.5124		55.5191	10.7641		199.867	29.9086		163.161	28.1861		127.406	12.9547		136.213	25.5411		150.337	34.2828		86.6814	13.0928		128.701	68.7148		127.799	35.4661		88.5056	36.864
		28	163.726	22.6617		192.145	1.74041		156.971	0.35483		101.783	19.1863		183.775	30.9235		169.751	25.8858		66.3504	13.6023		191.577	10.6404		168.996	20.414		133.06	5.10365		147.724	5.57875		163.592	11.0779		92.3113	0.972036		160.427	59.9641		154.341	0.857146		125.701	1.79348

## Sheet: Figure 2
2A
		A204 + Paz			A204PazR					A204 + Reg			A204RegR					A204 + Sit			A204SitR					A204			A204AnloR
	Log (M)	Average viability	S.D	Biological replicates	Average viability	S.D	Biological replicates			Average viability	S.D	Biological replicates	Average viability	S.D	Biological replicates			Average viability	S.D	Biological replicates	Average viability	S.D	Biological replicates			Average viability	S.D	Biological replicates	Average viability	S.D	Biological replicates
	-10	100	0	3	100	0	3			100	0	3	100	0	3			100	0	3	100	0	3			100	0	3	100	0	3
	-9	110.009	6.00041	3	103.422	5.41791	3			100.487	13.1155	3	101.91	3.78269	3			113.952	7.14587	3	105.62	8.13955	3			92.879	3.93163	3	109.08	8.64186	3
	-8.30103	107.591	8.57614	3	109.948	5.42614	3			108.585	10.9978	3	109.905	4.75025	3			111.174	12.1233	3	100.227	3.61213	3			96.9534	5.41616	3	113.287	2.82896	3
	-8	113.52	6.89915	3	109.059	9.14376	3			105.781	6.86721	3	109.7	5.84599	3			104.874	9.03988	3	100.95	2.97408	3			96.3258	7.70861	3	109.031	6.02163	3
	-7.30103	100.575	9.72663	3	106.066	6.87902	3			99.5555	11.241	3	107.751	2.31615	3			68.6196	8.83067	3	102.798	4.39802	3			91.6231	6.01079	3	99.6483	5.40825	3
	-7	77.1618	8.43941	3	97.8259	3.88802	3			81.29	6.12106	3	98.8389	1.34674	3			56.6062	6.50067	3	98.9942	5.39415	3			78.6056	5.16958	3	97.8447	8.06822	3
	-6.30103	54.3187	1.48281	3	88.5888	10.7514	3			51.3831	4.87495	3	85.8211	3.79562	3			52.0442	2.16636	3	99.409	5.00142	3			49.5145	3.07863	3	83.6263	0.62518	3
	-6	50.613	3.64163	3	82.9608	3.36214	3			46.4402	6.64703	3	83.3039	4.59977	3			51.0658	3.26853	3	102.549	4.04954	3			41.4729	2.62114	3	72.2139	1.61598	3
	-5.30103	32.6265	2.65225	3	54.5966	6.69669	3			24.5076	6.02554	3	53.9898	2.62344	3			12.042	4.05287	3	37.1056	11.756	3			4.43096	2.04814	3	22.4741	5.83721	3
	-5	17.4775	5.86936	3	37.8614	3.98302	3			10.1879	4.37796	3	18.7625	4.79804	3			-1.20962	0.02594	3	2.8647	1.8235	3			0.82137	2.35067	3	12.2934	3.42738	3
2C		Pazopanib dose response
			A204			A204PazR			A204RegR			A204SitR			A204AnloR
		Log (M)	Average viability	S.D	Biological replicates	Average viability	S.D	Biological replicates	Average viability	S.D	Biological replicates	Average viability	S.D	Biological replicates	Average viability	S.D	Biological replicates
		-10	100	0	3	100	0	3	100	0	3	100	0	3	100	0	3
		-9	95.7013	11.1985	3	96.1661	9.36137	3	103.916	3.01847	3	100.962	2.67479	3	95.9379	8.93636	3
		-8.30103	95.8012	8.89631	3	102.876	9.91362	3	104.795	2.37268	3	100.165	2.44528	3	102.717	4.92819	3
		-8	96.0434	3.85222	3	110.024	6.91478	3	106.57	3.3384	3	98.1893	4.00983	3	101.497	5.72912	3
		-7.30103	92.2241	4.48386	3	109.047	11.1787	3	102.99	5.54002	3	100.741	5.90164	3	97.7731	7.02999	3
		-7	75.2881	14.6702	3	103.199	9.28142	3	96.6951	5.0231	3	97.6019	5.97865	3	95.7824	9.97359	3
		-6.30103	43.9313	2.68974	3	95.5852	3.51033	3	95.0123	3.87851	3	91.4541	6.83343	3	89.8037	12.3865	3
		-6	38.66	4.14889	3	95.6778	8.12196	3	97.3033	1.80815	3	87.922	6.50802	3	80.0097	12.3671	3
		-5.30103	28.8682	4.5468	3	65.2377	13.8559	3	68.8409	7.11854	3	58.9876	3.51192	3	53.6303	8.97311	3
		-5	16.9885	6.09265	3	42.1584	5.55589	3	45.8837	2.48502	3	31.7764	7.98063	3	41.3472	6.87577	3
		Regorafenib dose response
			A204			A204PazR			A204RegR			A204SitR			A204AnloR
		Log (M)	Average viability	S.D	Biological replicates	Average viability	S.D	Biological replicates	Average viability	S.D	Biological replicates	Average viability	S.D	Biological replicates	Average viability	S.D	Biological replicates
		-10	100	0	3	100	0	3	100	0	3	100	0	3	100	0	3
		-9	97.0196	12.0306	3	102.714	1.34806	3	96.072	2.9975	3	114.978	19.431	3	104.543	8.62441	3
		-8.30103	101.635	8.5795	3	102.969	4.48332	3	100.056	1.9201	3	111.553	14.8027	3	111.06	6.02496	3
		-8	101.7	11.94	3	104.711	3.00462	3	105.665	7.43006	3	109.775	16.5984	3	110.313	2.99413	3
		-7.30103	96.4254	7.5683	3	105.27	6.60243	3	106.458	7.4847	3	113.085	17.224	3	108.23	4.18688	3
		-7	89.4926	2.4371	3	103.456	13.8545	3	99.1488	3.18437	3	104.369	13.0047	3	110.808	6.45114	3
		-6.30103	54.4966	4.48272	3	101.461	8.41507	3	91.382	5.11055	3	98.1513	14.389	3	94.1937	9.35358	3
		-6	45.534	3.18309	3	93.8423	7.81087	3	86.2708	5.15814	3	96.772	17.9152	3	90.9417	9.54999	3
		-5.30103	21.887	11.1169	3	63.5567	6.67212	3	69.6935	3.35005	3	79.1156	13.4784	3	64.0744	7.76806	3
		-5	10.8416	9.38288	3	29.8632	4.60881	3	41.9908	11.0149	3	44.1596	6.5153	3	42.5764	5.79492	3
		Sitravatinib dose response
			A204			A204PazR			A204RegR			A204SitR			A204AnloR
		Log (M)	Average viability	S.D	Biological replicates	Average viability	S.D	Biological replicates	Average viability	S.D	Biological replicates	Average viability	S.D	Biological replicates	Average viability	S.D	Biological replicates
		-10	100	0	3	100	0	3	100	0	3	100	0	3	100	0	3
		-9	99.7496	9.92461	3	98.1945	3.90123	3	99.7513	3.85824	3	89.4996	9.32202	3	104.02	8.79395	3
		-8.30103	97.8466	6.0491	3	100.437	3.81672	3	102.583	3.17236	3	95.7705	7.04889	3	105.879	3.75334	3
		-8	93.372	8.52285	3	98.2322	5.02449	3	101.822	2.03481	3	94.6779	2.51797	3	108.909	9.14945	3
		-7.30103	58.4414	8.31379	3	94.5353	3.60443	3	89.1759	3.92243	3	90.8025	4.53681	3	94.0261	5.24689	3
		-7	47.0126	2.44123	3	92.082	1.78668	3	89.1943	2.8332	3	90.5	8.5873	3	93.5265	5.21089	3
		-6.30103	43.7594	1.47715	3	92.0936	5.51954	3	83.8682	4.29765	3	88.3512	9.693	3	85.5114	5.02243	3
		-6	40.2554	1.62927	3	85.2338	5.03964	3	75.3009	0.4371	3	87.0823	4.76145	3	78.0253	5.91248	3
		-5.30103	7.21554	3.88656	3	14.5175	11.8306	3	15.0276	8.75942	3	23.8507	15.7489	3	1.35139	0.74632	3
		-5	-0.75709	0.303109	3	0.67007	1.12702	3	4.22009	3.42883	3	0.77657	0.82227	3	-1.19275	0.08855	3
		Anlotinib
			A204			A204PazR			A204RegR			A204SitR			A204AnloR
		Log (M)	Average viability	S.D	Biological replicates	Average viability	S.D	Biological replicates	Average viability	S.D	Biological replicates	Average viability	S.D	Biological replicates	Average viability	S.D	Biological replicates
		-10	100	0	3	100	0	3	100	0	3	100	0	3	100	0	3
		-9	100.691	4.49218	3	99.7453	7.73726	3	100.797	4.19112	3	97.6277	2.61602	3	110.282	6.29238	3
		-8.30103	100.453	4.19106	3	106.117	7.90703	3	103.687	2.81379	3	105.248	0.36271	3	106.451	6.48359	3
		-8	98.7819	3.19911	3	102.073	2.89779	3	99.1017	3.84917	3	98.328	4.61161	3	104.299	3.67673	3
		-7.30103	92.4522	5.99441	3	99.0499	2.5446	3	100.112	3.6748	3	96.0317	0.908202	3	100.56	3.15678	3
		-7	81.4501	1.72481	3	99.807	3.43164	3	100.119	2.15823	3	95.5416	3.9348	3	98.5768	3.99669	3
		-6.30103	51.4643	2.41144	3	84.4811	2.91908	3	90.1777	7.0946	3	84.2914	3.16783	3	87.7514	5.20847	3
		-6	39.4398	2.35235	3	77.2564	5.23217	3	73.1307	3.46814	3	70.5591	4.71897	3	74.6935	4.94519	3
		-5.30103	4.48723	2.58809	3	14.4753	2.65094	3	14.0223	3.36111	3	15.0427	1.23769	3	27.467	0.95066	3
		-5	1.19972	2.48832	3	6.31846	2.0842	3	6.92459	1.896	3	7.93595	0.55554	3	14.6828	0.7298	3
2.E		Fold change of PDGFRA mRNA (normalised to parental)
		Parental	PazR	RegR	SitR	AnloR
		1	0.13769	0.023107	0.23549	0.66168
		1	0.165666	0.02288	0.234684	0.49416
		1	0.454218	0.114872	0.432126	0.439163

## Sheet: Figure 3
3B	Pazopanib IC50 values			Regorafenib IC50 values			Sitravatinib IC50 values			Anlotinib IC50 values
	WT	T674M		WT	T674M		WT	T674M		WT	T674M
	1.21147	3.38637		1.73939	1.93892		0.502335	1.24089		0.521402	0.796403
	1.28215	3.34609		1.46131	2.88679		0.973456	1.83157		0.355546	0.701901
	1.14692	3.28642		1.21939	2.25686		0.756439	1.06353		0.356218	0.721075
							1.06107	2.16847

## Sheet: Figure 4
4.B (A204 pre-treatment drug screen)
	DMSO					Pazopanib					Regorafenib				Sitravatinib				Anlotinib
	Drug Name	Average	Standard Deviation			Drug Name	Average	Standard Deviation			Drug Name	Average	Standard Deviation		Drug Name	Average	Standard Deviation		Drug Name	Average	Standard Deviation
	JQ1	49.8613	5.78893			JQ1	52.193	2.75777			JQ1	54.978	0.274649		JQ1	56.4844	11.1263		JQ1	61.0587	5.9367
	MK-8776	85.6628	0.0195985			MK-8776	96.6079	4.36899			MK-8776	99.5839	4.91209		MK-8776	98.4156	15.6606		MK-8776	114.042	18.0942
	GSK126	105.576	3.101			GSK126	110.505	4.97356			GSK126	122.653	8.87225		GSK126	115.326	20.2287		GSK126	133.201	20.324
	BGJ398	77.4253	2.52921			BGJ398	82.6694	2.07822			BGJ398	94.9023	5.36075		BGJ398	63.009	13.2295		BGJ398	98.8456	20.5432
	BX-795	91.2098	0.900865			BX-795	97.6391	0.690532			BX-795	104.606	2.6303		BX-795	99.2106	16.4632		BX-795	116.391	13.5079
	SH-4-54	104.828	3.5056			SH-4-54	113.344	3.97237			SH-4-54	123.478	6.11979		SH-4-54	126.668	23.5406		SH-4-54	133.548	22.7304
	XAV-939	101.112	6.91355			XAV-939	108.778	9.30455			XAV-939	116.697	7.12655		XAV-939	122.952	18.8441		XAV-939	133.019	15.2995
	EAI045	103.141	10.1714			EAI045	108.462	4.95345			EAI045	119.52	5.00945		EAI045	124.641	15.5212		EAI045	130.394	16.8665
	TAE226	80.8053	1.73705			TAE226	82.0313	0.744954			TAE226	90.185	0.369095		TAE226	97.6525	23.2335		TAE226	109.427	14.535
	Entrectinib	95.1125	6.12538			Entrectinib	100.909	5.66091			Entrectinib	109.016	0.675443		Entrectinib	115.59	10.3633		Entrectinib	123.314	19.3656
	GW441756	98.8971	2.25401			GW441756	104.911	0.3853			GW441756	108.768	6.86616		GW441756	115.11	12.9605		GW441756	117.276	17.8526
	NVP-AEW541	108.205	3.79727			NVP-AEW541	119.659	3.92908			NVP-AEW541	123.626	8.55017		NVP-AEW541	124.624	13.2278		NVP-AEW541	133.282	19.7336
	Navitoclax	112.323	6.8551			Navitoclax	120.602	5.35413			Navitoclax	131.505	9.00816		Navitoclax	132.161	17.6434		Navitoclax	143.801	21.7484
	Galunisertib	108.403	3.81836			Galunisertib	116.696	1.74288			Galunisertib	124.614	6.17751		Galunisertib	125.369	16.3209		Galunisertib	135.369	15.4456
	Alisertib	84.485	0.28184			Alisertib	83.7322	0.00237282			Alisertib	85.8836	9.82957		Alisertib	93.8437	8.39626		Alisertib	109.628	19.9528
	Cilengitide trifluoroacetate	86.1328	6.40711			Cilengitide trifluoroacetate	94.8887	8.96106			Cilengitide trifluoroacetate	104.31	18.047		Cilengitide trifluoroacetate	102.722	15.7834		Cilengitide trifluoroacetate	109.652	24.5047
	Niclosamide	82.1431	5.40374			Niclosamide	86.0351	7.83214			Niclosamide	91.4566	9.57562		Niclosamide	105.229	7.36302		Niclosamide	111.036	14.8769
	Talazoparib	68.5592	2.92729			Talazoparib	68.3651	3.56003			Talazoparib	72.1544	0.215202		Talazoparib	87.1186	4.40273		Talazoparib	87.4496	10.3886
	BI-2536	33.8673	1.63954			BI-2536	33.5186	2.98171			BI-2536	32.429	4.36822		BI-2536	47.9515	4.87593		BI-2536	44.0612	10.6731
	PF562271	90.2708	0.448408			PF562271	91.7481	6.55247			PF562271	97.9993	4.03824		PF562271	105.577	3.0536		PF562271	106.794	15.2422
	AZD5363	88.5748	1.32647			AZD5363	100.632	5.91161			AZD5363	99.2328	5.82324		AZD5363	105.688	0.694861		AZD5363	105.918	5.10233
	Dabrafenib	98.6384	2.26031			Dabrafenib	104.926	6.21411			Dabrafenib	109.783	13.4247		Dabrafenib	114.065	1.74947		Dabrafenib	119.422	5.22743
	NVP-TAE684	87.1598	5.7971			NVP-TAE684	92.2	10.7135			NVP-TAE684	95.8665	18.9419		NVP-TAE684	106.96	12.8658		NVP-TAE684	119.024	13.1813
	Foretinib	54.7801	1.93293			Foretinib	61.6655	4.78906			Foretinib	60.8113	4.9539		Foretinib	77.0397	3.67534		Foretinib	72.1072	6.65438
	Dasatinib	63.592	1.27635			Dasatinib	72.2927	2.56921			Dasatinib	73.3336	5.82365		Dasatinib	87.4959	0.268699		Dasatinib	82.8322	8.94014
	Cediranib	56.1132	0.238089			Cediranib	63.4765	4.12567			Cediranib	64.0625	10.6151		Cediranib	77.3126	2.42585		Cediranib	75.5172	7.33386
	Vandetanib	100.232	4.50344			Vandetanib	111.783	8.44424			Vandetanib	110.403	12.3937		Vandetanib	122.334	4.54382		Vandetanib	129.649	17.3808
	Lenvatinib	65.3369	1.9901			Lenvatinib	72.2302	5.41939			Lenvatinib	75.2641	7.41117		Lenvatinib	88.3316	5.47957		Lenvatinib	81.1155	5.53073
	Silmitasertib	98.6275	1.08813			Silmitasertib	105.831	6.9117			Silmitasertib	108.951	5.0111		Silmitasertib	118.356	6.20025		Silmitasertib	118.311	12.5967
	MK2206	77.6355	1.76399			MK2206	83.753	5.81785			MK2206	83.7316	8.479		MK2206	96.0729	4.31143		MK2206	93.2208	8.39983
	LY2603618	76.1987	1.73562			LY2603618	87.4195	6.16884			LY2603618	81.278	0.583097		LY2603618	89.9934	2.28775		LY2603618	97.0368	12.6835
	Gefitinib	109.543	2.1641			Gefitinib	115.642	3.80012			Gefitinib	114.571	10.7863		Gefitinib	120.314	3.8237		Gefitinib	123.026	11.4917
	AZD9291	96.4977	3.62773			AZD9291	105.027	4.10379			AZD9291	108.864	9.28609		AZD9291	103.669	3.11276		AZD9291	116.469	10.1077
	Erlotinib	108.148	0.0337503			Erlotinib	114.398	5.79782			Erlotinib	115.174	6.96265		Erlotinib	119.968	0.254424		Erlotinib	130.044	10.3393
	BMS345541	108.885	3.22488			BMS345541	123.541	6.38842			BMS345541	120.945	9.46947		BMS345541	128.606	3.80198		BMS345541	135.789	10.8053
	Momelotinib	104.563	1.21292			Momelotinib	114.31	7.91617			Momelotinib	109.331	9.87412		Momelotinib	118.845	7.20661		Momelotinib	125.042	13.5714
	Binimetinib	119.493	0.79919			Binimetinib	126.093	4.30057			Binimetinib	120.828	10.0121		Binimetinib	132.118	7.17672		Binimetinib	141.679	11.9555
	Trametinib	74.9771	1.48761			Trametinib	75.1847	1.83703			Trametinib	80.9348	3.82923		Trametinib	86.5566	0.355381		Trametinib	87.1291	1.92566
	BEZ235	46.4667	1.07252			BEZ235	45.8957	1.66223			BEZ235	49.8998	5.60829		BEZ235	56.7153	2.71858		BEZ235	53.1679	5.98283
	Saracatinib	92.4092	2.27297			Saracatinib	89.7459	3.72535			Saracatinib	96.2602	4.81609		Saracatinib	97.6782	1.57514		Saracatinib	103.183	4.31911
	Regorafenib	66.4238	4.47029			Regorafenib	71.2547	3.2029			Regorafenib	70.0448	1.2566		Regorafenib	78.0708	4.06652		Regorafenib	69.204	2.13203
	Palbociclib	77.4608	9.06544			Palbociclib	80.4059	5.7627			Palbociclib	82.1558	0.599577		Palbociclib	81.253	3.5903		Palbociclib	82.8667	3.87514
	Neratinib	57.9693	4.22889			Neratinib	60.112	0.938911			Neratinib	61.4572	2.24959		Neratinib	61.38	4.44239		Neratinib	64.106	4.5984
	Rapamycin	65.382	2.03252			Rapamycin	69.4286	0.761129			Rapamycin	67.0031	4.30428		Rapamycin	74.3711	0.531185		Rapamycin	71.3549	4.86621
	Linsitinib	106.052	2.38052			Linsitinib	115.062	1.65423			Linsitinib	113.196	5.79581		Linsitinib	118.282	0.30421		Linsitinib	120.597	8.01689
	SP600125	112.355	1.43683			SP600125	117.562	1.82115			SP600125	120.508	4.93563		SP600125	122.224	4.97996		SP600125	123.954	6.02601
	SB203580	109.778	1.26678			SB203580	116.559	4.5423			SB203580	118.986	7.65128		SB203580	120.988	1.65332		SB203580	122.979	8.52704
	Rucaparib	105.659	0.257683			Rucaparib	109.983	0.364726			Rucaparib	109.173	2.06468		Rucaparib	113.441	0.501445		Rucaparib	118.019	4.19354
	Ceritinib	107.222	1.90414			Ceritinib	108.159	0.766594			Ceritinib	111.83	5.03342		Ceritinib	112	3.71965		Ceritinib	116.607	8.32624
	Crizotinib	100.993	0.614845			Crizotinib	99.7195	5.11502			Crizotinib	104.859	1.22849		Crizotinib	101.534	3.64865		Crizotinib	106.073	2.30398
	Imatinib	49.9658	4.31304			Imatinib	56.7536	3.91615			Imatinib	55.8498	6.02294		Imatinib	61.01	4.98809		Imatinib	53.6815	5.46219
	Pazopanib	47.3101	5.54922			Pazopanib	52.257	1.04556			Pazopanib	54.5181	2.46074		Pazopanib	58.6101	0.270902		Pazopanib	51.1885	2.09773
	Sunitinib	43.7283	1.18865			Sunitinib	50.4812	1.54661			Sunitinib	49.9005	0.913815		Sunitinib	61.7106	1.17023		Sunitinib	50.4645	1.09809
	Sorafenib	58.9577	2.01503			Sorafenib	69.5101	3.91079			Sorafenib	68.7299	1.84099		Sorafenib	72.9307	1.40333		Sorafenib	67.9455	2.29051
	Lapatinib	94.0763	1.8389			Lapatinib	99.414	0.578928			Lapatinib	99.7755	1.21193		Lapatinib	96.6198	0.828826		Lapatinib	102.426	2.46397
	NVP-AUY922	35.2052	5.21986			NVP-AUY922	33.5171	1.7578			NVP-AUY922	38.2026	2.14421		NVP-AUY922	43.3067	0.410546		NVP-AUY922	40.8863	1.69086
	Ponatinib	16.6564	2.54379			Ponatinib	17.7791	0.858391			Ponatinib	19.5419	1.96255		Ponatinib	21.3253	0.602386		Ponatinib	23.8857	1.32623
	Bosutinib	90.1307	3.35373			Bosutinib	92.9203	6.43773			Bosutinib	93.2378	1.72452		Bosutinib	93.3388	2.22325		Bosutinib	101.587	1.23672

## Sheet: Figure 5
5.A (A204 resistant sublines drug screen)
	A204				A204PazR				A204RegR				A204SitR				A204AnloR
	Drug Name	Average	Standard Deviation		Drug Name	Average	Standard Deviation		Drug Name	Average	Standard Deviation		Drug Name	Average	Standard Deviation		Drug Name	Average	Standard Deviation
	JQ1	54.6259	3.95984		JQ1	72.0629	2.47534		JQ1	67.4916	2.50479		JQ1	67.718	11.6165		JQ1	60.6172	0.011329
	MK-8776	104.858	11.5761		MK-8776	117.141	0.80506		MK-8776	111.14	10.4004		MK-8776	90.7544	7.28182		MK-8776	96.9062	0.0901633
	GSK126	123.5	8.66732		GSK126	135.379	4.57595		GSK126	124.976	4.05937		GSK126	117.619	19.7424		GSK126	103.395	0.0572227
	BGJ398	93.4767	5.73069		BGJ398	101.174	12.203		BGJ398	75.2275	11.2039		BGJ398	48.404	0.578361		BGJ398	59.2163	0.00865756
	BX-795	100.972	9.12166		BX-795	125.209	10.3227		BX-795	105.974	13.0859		BX-795	102.632	8.74097		BX-795	89.7422	0.0871231
	SH-4-54	126.239	14.1808		SH-4-54	138.224	0.691779		SH-4-54	113.476	6.79827		SH-4-54	118.196	12.6438		SH-4-54	98.2389	0.0419936
	XAV-939	120.709	13.7592		XAV-939	132.487	4.57156		XAV-939	114.26	3.44812		XAV-939	120.568	17.09		XAV-939	101.747	0.137837
	EAI045	128.064	12.2689		EAI045	132.959	2.55193		EAI045	115.93	6.04058		EAI045	121.029	7.99353		EAI045	104.242	0.162839
	TAE226	88.9035	4.35823		TAE226	94.7498	11.3204		TAE226	81.9774	10.2212		TAE226	91.0441	7.74453		TAE226	84.205	0.119014
	Entrectinib	118.644	2.48544		Entrectinib	133.052	8.42384		Entrectinib	108.377	11.1583		Entrectinib	103.474	1.07813		Entrectinib	108.311	0.0913329
	GW441756	107.686	3.14422		GW441756	121.024	13.4818		GW441756	107.503	5.71011		GW441756	109.564	13.3394		GW441756	109.871	0.0575024
	NVP-AEW541	111.916	4.52107		NVP-AEW541	118.943	5.14557		NVP-AEW541	101.151	2.63179		NVP-AEW541	112.078	16.4644		NVP-AEW541	98.8514	0.0614858
	Navitoclax	110.766	10.3873		Navitoclax	116.674	10.3116		Navitoclax	117.436	3.53049		Navitoclax	113.437	15.9788		Navitoclax	106.273	0.0534424
	Galunisertib	116.593	6.84456		Galunisertib	132.555	8.89521		Galunisertib	128.425	2.93805		Galunisertib	119.29	13.3919		Galunisertib	110.008	0.140664
	Alisertib	79.9187	8.05087		Alisertib	80.7694	9.25327		Alisertib	81.544	9.18423		Alisertib	74.4135	9.21193		Alisertib	93.5203	0.0999463
	Cilengitide trifluoroacetate	85.7455	9.66009		Cilengitide trifluoroacetate	110.822	5.11947		Cilengitide trifluoroacetate	100.151	6.31632		Cilengitide trifluoroacetate	97.1906	14.3132		Cilengitide trifluoroacetate	94.7249	0.094741
	Niclosamide	66.397	7.84996		Niclosamide	95.1807	12.7306		Niclosamide	120.65	4.14043		Niclosamide	82.3854	11.8759		Niclosamide	86.093	0.055899
	Talazoparib	80.8816	3.09279		Talazoparib	85.5546	13.1407		Talazoparib	92.6614	3.67559		Talazoparib	83.2118	13.5637		Talazoparib	90.9714	0.110929
	BI-2536	21.1422	6.08177		BI-2536	32.9947	6.14613		BI-2536	30.3625	3.00506		BI-2536	27.2413	0.265749		BI-2536	51.8221	0.0378299
	PF562271	89.8519	3.70046		PF562271	118.076	10.3869		PF562271	107.062	5.41998		PF562271	104.647	18.981		PF562271	98.6658	0.0992875
	AZD5363	81.6175	0.479243		AZD5363	113.596	0.094971		AZD5363	105.778	1.0462		AZD5363	98.2004	15.2817		AZD5363	100.004	0.108051
	Dabrafenib	89.8572	14.166		Dabrafenib	91.9687	1.24165		Dabrafenib	98.8116	8.53502		Dabrafenib	88.1635	4.02991		Dabrafenib	95.6254	0.0920451
	NVP-TAE684	83.6111	6.76219		NVP-TAE684	93.2745	14.4141		NVP-TAE684	73.542	9.67763		NVP-TAE684	100.184	4.96506		NVP-TAE684	92.4328	0.0202206
	Foretinib	40.5906	5.59553		Foretinib	84.1491	2.90721		Foretinib	53.7039	0.111084		Foretinib	76.5244	14.6371		Foretinib	72.899	0.0830554
	Dasatinib	44.5137	3.46764		Dasatinib	98.796	1.78228		Dasatinib	92.1769	5.35576		Dasatinib	90.8715	17.4411		Dasatinib	94.4383	0.128094
	Cediranib	39.1919	5.65623		Cediranib	91.576	4.18412		Cediranib	87.9899	6.52127		Cediranib	86.3633	14.8805		Cediranib	82.4184	0.0669695
	Vandetanib	112.417	3.85398		Vandetanib	122.262	0.589042		Vandetanib	119.918	21.1523		Vandetanib	119.219	27.853		Vandetanib	108.187	0.0882106
	Lenvatinib	46.7858	2.54481		Lenvatinib	115.046	5.67124		Lenvatinib	114.543	16.9635		Lenvatinib	101.784	19.4295		Lenvatinib	89.6669	0.104134
	Silmitasertib	101.182	1.37911		Silmitasertib	106.14	3.40427		Silmitasertib	108.73	9.81117		Silmitasertib	104.049	11.1246		Silmitasertib	99.3751	0.0773764
	MK2206	64.1338	1.73008		MK2206	99.0115	2.55307		MK2206	89.7406	6.16665		MK2206	89.375	11.7787		MK2206	77.6833	0.0430073
	LY2603618	94.0738	3.51558		LY2603618	102.454	0.732944		LY2603618	94.3403	1.58458		LY2603618	83.8581	6.56675		LY2603618	87.926	0.0594418
	Gefitinib	110.657	6.56905		Gefitinib	122.64	0.627344		Gefitinib	116.867	5.30839		Gefitinib	107.882	14.5512		Gefitinib	109.36	0.134149
	AZD9291	98.7981	1.83424		AZD9291	121.173	11.7809		AZD9291	107.171	1.93609		AZD9291	102.201	13.2197		AZD9291	93.3165	0.0610213
	Erlotinib	121.69	0.863092		Erlotinib	134.512	0.870081		Erlotinib	127.289	5.78954		Erlotinib	115.409	17.4786		Erlotinib	104.607	0.0975337
	BMS345541	122.684	0.951439		BMS345541	122.195	0.588482		BMS345541	118.928	7.51954		BMS345541	114.405	19.8112		BMS345541	119.228	0.162839
	Momelotinib	107.914	5.72779		Momelotinib	122.054	1.40605		Momelotinib	114.741	7.82217		Momelotinib	108.074	8.95764		Momelotinib	104.354	0.129634
	Binimetinib	131.199	3.10067		Binimetinib	124.885	3.26207		Binimetinib	124.892	6.30062		Binimetinib	125.422	22.3605		Binimetinib	124.154	0.139874
	Trametinib	92.1909	3.65497		Trametinib	91.293	8.68608		Trametinib	95.7215	6.8818		Trametinib	96.0558	12.5196		Trametinib	88.3469	0.0779418
	BEZ235	30.1987	2.95976		BEZ235	43.9198	7.89975		BEZ235	62.2873	5.69413		BEZ235	47.1082	2.47508		BEZ235	52.174	0.0172401
	Saracatinib	97.0534	10.4829		Saracatinib	118.036	6.61565		Saracatinib	98.9146	2.69906		Saracatinib	102.366	12.8807		Saracatinib	98.5693	0.0907007
	Regorafenib	49.9804	1.14252		Regorafenib	113.589	2.52255		Regorafenib	109.64	10.8538		Regorafenib	100.142	9.2904		Regorafenib	95.1395	0.0313034
	Palbociclib	90.6825	8.76991		Palbociclib	94.5201	0.757346		Palbociclib	89.8597	2.79384		Palbociclib	89.1072	5.81755		Palbociclib	79.5924	0.0587309
	Neratinib	57.4775	4.41121		Neratinib	60.3806	1.25923		Neratinib	62.7164	1.14669		Neratinib	59.1887	1.57704		Neratinib	63.8497	0.00778113
	Rapamycin	65.1517	3.94631		Rapamycin	74.9284	6.44939		Rapamycin	90.4469	3.20267		Rapamycin	69.5732	7.11459		Rapamycin	73.9626	0.0553861
	Linsitinib	111.603	6.3926		Linsitinib	117.34	17.6441		Linsitinib	108.882	3.96483		Linsitinib	112.648	2.92521		Linsitinib	97.2803	0.118519
	SP600125	119.174	0.921017		SP600125	125.945	13.5138		SP600125	132.245	8.91364		SP600125	119.464	12.1491		SP600125	109.896	0.0864802
	SB203580	123.02	7.57652		SB203580	128.095	5.09435		SB203580	128.387	23.7416		SB203580	121.041	5.09072		SB203580	103.52	0.0910443
	Rucaparib	115.689	0.366852		Rucaparib	123.283	3.13544		Rucaparib	117.347	3.16866		Rucaparib	117.472	7.53826		Rucaparib	99.751	0.094173
	Ceritinib	100.488	3.47378		Ceritinib	107.202	7.92951		Ceritinib	98.7898	3.72493		Ceritinib	104.285	9.27504		Ceritinib	94.3053	0.101899
	Crizotinib	104.401	3.98442		Crizotinib	103.393	8.90447		Crizotinib	78.5217	6.87987		Crizotinib	97.7928	8.60844		Crizotinib	97.7408	0.0953438
	Imatinib	46.4518	4.2098		Imatinib	102.604	6.66407		Imatinib	99.617	5.1182		Imatinib	90.7656	3.58437		Imatinib	77.9538	0.0134983
	Pazopanib	41.0225	4.543		Pazopanib	93.9031	3.00363		Pazopanib	99.696	0.334333		Pazopanib	86.1841	10.9788		Pazopanib	79.4263	0.0376611
	Sunitinib	42.1607	4.53865		Sunitinib	96.5847	0.5287		Sunitinib	95.2377	5.49913		Sunitinib	91.3184	9.17672		Sunitinib	84.6958	0.0514962
	Sorafenib	56.972	3.05972		Sorafenib	121.051	12.244		Sorafenib	120.16	3.30532		Sorafenib	110.998	11.4943		Sorafenib	84.1424	0.0947759
	Lapatinib	109.147	5.2622		Lapatinib	109.481	7.55786		Lapatinib	100.084	3.58187		Lapatinib	116.464	10.2338		Lapatinib	82.2676	0.114824
	NVP-AUY922	35.3959	1.62609		NVP-AUY922	49.9162	12.4635		NVP-AUY922	58.1579	6.52087		NVP-AUY922	42.7513	4.18425		NVP-AUY922	48.0629	0.0339212
	Ponatinib	12.7713	5.12002		Ponatinib	32.2146	4.1665		Ponatinib	15.1274	4.30677		Ponatinib	18.553	2.95013		Ponatinib	31.5728	0.0169093
	Bosutinib	116.915	1.32989		Bosutinib	116.381	11.8331		Bosutinib	108.943	4.17979		Bosutinib	106.416	6.94515		Bosutinib	102.614	0.0962591
5.C	A204 infigratinib dose response
		Parental			PazR			RegR			SitR			AnloR
	-10	100	0	3	100	0	3	100	0	3	100	0	3	100	0	3
	-9	105.647	6.92831	3	100.637	4.53546	3	102.965	9.84424	3	101.135	8.51719	3	103.225	3.51454	3
	-8.30103	106.79	6.74376	3	95.6914	2.67878	3	98.8534	6.84578	3	97.2339	3.28834	3	97.5229	3.47988	3
	-8	105.228	12.235	3	95.3555	2.56773	3	98.5033	7.5835	3	89.9971	3.21276	3	97.5488	3.39498	3
	-7.30103	93.257	11.3995	3	85.3115	6.85921	3	74.4024	3.80984	3	66.3297	5.22432	3	77.5496	0.442769	3
	-7	89.2965	10.6323	3	83.6279	8.56016	3	71.697	4.94281	3	60.3802	1.1052	3	63.5358	1.34714	3
	-6.30103	83.1494	11.1622	3	78.2277	7.98934	3	62.9953	4.45774	3	50.5598	3.27921	3	55.8355	1.55171	3
	-6	71.2194	11.6242	3	66.6284	8.80429	3	51.8234	3.57049	3	41.2458	3.35468	3	49.7055	3.85725	3
	-5.30103	8.10337	6.18	3	17.6522	11.0511	3	18.1227	4.01906	3	4.59239	2.89012	3	5.29704	5.64648	3
	-5	-1.22218	2.27386	3	0.515269	1.66324	3	-0.46871	0.789402	3	-0.20628	0.640322	3	0.771173	4.83545	3
5.D	A204 infigratinib IC50 values
	Parental	PazR	RegR	SitR	AnloR
	1.37343	2.831	0.872515	0.4127	0.729863
	1.92711	1.09596	0.81234	0.324874	0.56248
	1.72866	1.99899	1.27589	0.440606	0.61104

## Sheet: Figure 6
6.A
	No dox			Dox
shCont	0.814256	0.942528	1.06518	0.868654	1.05235	0.920482
F1 sh1	0.859723	1.35198	1.53621	0.259124	0.376793	0.47361
F1 sh2	0.946741	1.26843	0.949885	0.353767	0.569871	0.587808
6.C
	No dox			Dox
shCont	100	100	100	100.777	109.474	104.525
F1 sh2	100	100	100	57.5806	31.7097	50.8649
F1 sh4	100	100	100	53.9173	62.3839	43.1691
6.D
	No dox	No dox	No dox	Dox	Dox	Dox
shCont	0.586753	0.541785	0.47889	0.610437	0.540517	0.594186
F1 sh1	1.07477	0.98633	1.26857	0.187151	0.150745	0.280097
F1 sh2	1.09671	1.53036	0.914041	0.278105	0.304673	0.246491
6.F
	No dox	No dox	No dox	Dox	Dox	Dox
shCont	100	100	100	84.8889	124.929	81.0636
F1 sh2	100	100	100	44.3646	86.5754	62.8554
F1 sh4	100	100	100	17.0982	22.6775	13.8337
6.G
	No dox			Dox
shCont	2.18699	2.93622	3.73376	1.93074	2.41208	2.28163
F3 Sh1	1.67841	1.91248	2.03976	0.217453	0.158932	0.267389
F3 Sh2	2.75463	1.51728	2.12226	0.38944	0.49136	0.555621
6.H
	No dox			Dox
shCont	0.8396	0.805074	0.825784	0.900911	0.842482	0.772207
F4 sh1	0.837638	0.725153	0.859493	0.26169	0.259626	0.28682
F4 sh2	0.790421	0.948581	0.814401	0.226868	0.46768	0.351381
6.J
	No dox			Dox
shCont	100	100	100	100.777	109.474	104.525
F3 sh1	100	100	100	95.3261	102.494	82.6291
F3 sh2	100	100	100	113.321	147.032	104.784
F4 sh1	100	100	100	103.086	168.823	102.146
F4 sh2	100	100	100	80.0161	120.19	96.1038

## Sheet: Figure 7
6.B
	DMSO			Paz			Reg			Sit			Anlo						BGJ			BGJ + Paz			BGJ + Reg			BGJ + Sit			BGJ+ Anlo
	Average	standard deviation	Replicates	Average	standard deviation	Replicates	Average	standard deviation	Replicates	Average	standard deviation	Replicates	Average	standard deviation	Replicates				Average	standard deviation	Replicates	Average	standard deviation	Replicates	Average	standard deviation	Replicates	Average	standard deviation	Replicates	Average	standard deviation	Replicates
1	1	0	4	1	0	4	1	0	4	1	0	4	1	0	4				1	0	2	1	0	2	1	0	2	1	0	2	1	0	2
4	8.50159	1.77756	4	3.04839	0.265249	4	3.27951	0.048762	4	2.88431	0.335213	4	1.89121	0.397498	4				4.32718	0.086027	2	0.763988	0.200745	2	0.761773	0.184189	2	0.691174	0.001478	2	0.700986	0.177825	2
7	66.3029	15.3058	4	6.92576	1.23407	4	8.94604	1.41484	4	6.05898	0.811134	4	3.08447	0.802577	4				17.7305	3.29311	2	0.460864	0.158023	2	0.461121	0.176898	2	0.286051	0.057965	2	0.39515	0.167179	2
11	151.375	38.7165	4	15.9927	4.49989	4	29.3953	9.98021	4	14.8008	1.00796	4	6.17133	0.988747	4				75.3718	3.10818	2	0.331114	0.056091	2	0.295178	0.16518	2	0.22654	0.139698	2	0.345168	0.190942	2
14	139.895	24.9164	4	36.0187	7.1974	4	67.3563	12.9332	4	33.6026	5.18933	4	12.5475	3.00371	4				128.908	6.98088	2	0.656338	0.319406	2	0.579461	0.312403	2	0.235303	0.089675	2	0.607775	0.370908	2
18				65.7804	18.1342	4	112.99	17.2331	4	72.9529	19.6076	4	29.056	6.3409	4							0.922648	0.511055	2	1.58462	0.738867	2	0.517001	0.430568	2	0.941428	0.086611	2
21				104.681	22.5273	4	152.688	34.7595	4	112.569	11.6088	4	38.3054	9.84313	4							1.3786	1.20684	2	2.22588	0.064057	2	0.589265	0.279816	2	0.932299	0.540211	2
25				147.457	17.4033	4	187.332	42.2756	4	163.096	16.5124	4	55.5191	10.7641	4							1.91341	1.13032	2	3.01354	0.184699	2	0.683833	0.523604	2	2.63266	1.96891	2
28				163.726	22.6617	4	183.775	30.9235	4	169.751	25.8858	4	66.3504	13.6023	4							7.16845	1.12938	2	5.68204	3.47829	2	1.39804	0.388109	2	3.03567	2.41041	2
32													83.0457	14.1314	4							4.39623	3.79077	2	8.36967	5.4305	2	1.4459	0.52384	2	5.89897	4.23954	2
35													96.9175	6.44473	4							6.48163	3.50081	2	14.29	7.85341	2	4.87167	2.81446	2	9.51561	2.32474	2
39													104.512	18.339	4							8.58049	0.12868	2	12.9133	0.39339	2	1.90675	1.72089	2	7.51166	2.22344	2
42													113.902	10.2083	4							7.08727	3.76018	2	12.2402	2.54899	2	2.26062	1.67931	2	8.35817	5.57654	2
6.D
	Initial BGJ			DMSO Day 3			Sit Day 3			DMSO Day 6			Sit Day 6			DMSO Day 13			Sit Day 13			DMSO Day 20			Sit Day 20			DMSO Day 27			Sit Day 27
	Average	standard deviation		Average	standard deviation		Average	standard deviation		Average	standard deviation		Average	standard deviation		Average	standard deviation		Average	standard deviation		Average	standard deviation		Average	standard deviation		Average	standard deviation		Average	standard deviation
-10	100	0		100	0		100	0		100	0		100	0		100	0		100	0		100	0		100	0		100	0		100	0
-9	106.42	2.24255		112.108	6.84647		108.695	8.81166		110.318	8.16659		105.875	7.8035		117.7	3.19124		113.697	0.85202		114.837	0.22407		110.989	2.81561		110.159	2.83129		111.6	5.4854
-8.30103	116.151	2.45062		112.897	7.25044		105.438	11.1493		108.627	6.41376		99.7056	8.30644		118.987	4.0517		108.32	6.78354		118.275	3.13786		110.594	2.15846		112.452	9.7047		104.286	7.99055
-8	112.616	3.41598		110.486	10.6014		98.9277	5.25431		108.872	6.61191		91.1754	13.5675		110.985	9.07825		100.132	5.2698		117.692	4.2776		103.097	3.01529		106.702	12.6303		99.1574	6.38354
-7.30103	105.246	4.80768		99.106	13.9473		66.7702	7.43624		98.4779	6.51987		57.807	13.7432		105.372	6.50187		68.5778	6.55293		108.244	9.99204		73.1501	2.88361		100.734	10.2733		69.4407	3.52617
-7	102.963	3.65392		92.4258	14.6161		53.8467	6.70477		99.4351	13.3473		47.592	13.8288		98.8933	10.8494		57.1703	5.57077		104.771	13.6528		61.2086	6.52234		95.3036	10.1639		57.2592	6.10532
-6.30103	91.5929	2.68579		86.8573	12.0133		42.7135	8.10511		87.4187	7.69233		39.3981	11.2483		85.7953	9.45686		46.2428	0.20058		96.6222	12.8744		51.6872	6.77937		83.2924	15.1164		46.6943	4.92549
-6	75.864	7.07416		70.2693	13.0052		28.8516	4.88959		69.1883	12.9272		28.072	11.1271		69.3856	7.21018		34.5285	0.40616		76.737	15.1362		41.1776	5.55243		67.4232	12.1094		36.9275	7.15284
-5.30103	29.465	5.84964		19.9148	22.1078		-3.8894	2.83073		6.67458	16.889		-6.32374	2.02633		23.1222	2.24532		9.81362	3.62694		27.4249	15.4808		10.6012	8.7638		12.9661	20.7138		4.44129	1.20307
-5	-5.64817	1.92352		-10.1295	2.72881		-13.2678	4.02794		-11.0483	2.57079		-12.4246	3.18577		-13.8128	2.3312		-16.2724	0.53249		-11.5663	1.93301		-13.4066	0.51963		-9.0048	0.83968		-11.138	4.23794
	Initial Sit			DMSO Day 3			Sit Day 3			DMSO Day 6			Sit Day 6			DMSO Day 13			Sit Day 13			DMSO Day 20			Sit Day 20			DMSO Day 27			Sit Day 27
	Average	standard deviation		Average	standard deviation		Average	standard deviation		Average	standard deviation		Average	standard deviation		Average	standard deviation		Average	standard deviation		Average	standard deviation		Average	standard deviation		Average	standard deviation		Average	standard deviation
-10	100	0		100	0		100	0		100	0		100	0		100	0		100	0		100	0		100	0		100	0		100	0
-9	101.969	3.49559		108.209	1.93607		110.911	3.7303		110.322	5.59771		106.094	6.00009		114.512	1.85034		112.708	1.63694		115.855	0.94569		116.719	1.68643		111.881	6.19865		111.113	4.69423
-8.30103	101.161	8.00083		103.549	7.03623		108.304	5.02477		106.734	2.41061		103.448	7.2254		114.726	1.58884		108.69	4.60425		113.577	0.75023		116.191	2.50181		108.81	7.7081		107.054	6.82149
-8	94.2458	8.81888		92.1057	11.2688		99.7981	10.5962		98.127	5.55782		97.4961	7.55468		100.715	1.36743		103.035	0.34908		106.254	5.15514		112.135	5.22775		97.9811	16.9792		107.188	5.36645
-7.30103	71.1847	1.18735		60.8421	13.2911		79.2135	9.06147		65.2274	6.4968		83.7406	5.95225		70.9333	5.8287		84.9394	1.768		75.4683	7.84314		98.7923	5.24009		72.5625	13.7119		94.0013	3.83647
-7	64.1193	3.73711		54.1495	11.5229		74.8647	6.16427		56.7377	3.9014		78.0584	4.97663		60.4123	3.76457		78.0591	1.62131		68.0543	6.23906		93.502	5.41447		67.6784	14.3656		87.6309	1.5749
-6.30103	57.5174	3.60713		49.5444	12.0506		68.5015	8.20252		51.3786	4.54332		75.4908	7.83903		52.4822	0.09079		71.814	4.11641		60.7268	4.5008		83.6916	6.50708		58.0692	11.7049		79.9856	0.89585
-6	45.7691	2.52513		38.8982	10.1632		53.5708	5.22168		41.0711	6.60586		62.1493	9.30524		40.2562	0.19181		58.0444	0.00078		47.3227	3.96194		67.7076	7.26363		44.6351	6.70505		62.2904	1.31931
-5.30103	-6.13039	0.28026		-9.67393	1.77592		-10.625	2.4559		-9.76159	2.07658		-8.48824	2.04178		-12.302	1.20641		-11.638	0.49411		-11.2194	2.32646		-10.6996	1.53173		-8.82035	0.67734		-8.17789	2.37
-5	-10.6522	2.15056		-14.4263	5.08066		-15.6155	5.55257		-14.2947	5.19756		-14.0349	5.42888		-20.6355	0.37124		-19.937	0.2723		-18.9792	3.21258		-19.2093	2.61587		-13.7703	2.94805		-14.3363	4.00909
6.E
	DMSO-treated			Sit-treated			DMSO-treated			Sit-treated
	Average			Average			Average			Average
Baseline	0.55237			0.55237			2.9409			2.9409
Day 3	0.330673			0.875098			2.22759			0.259088
Day 6	0.39808			1.15672			1.69809			0.18232
Day 13	0.45925			1.03243			2.39159			0.35743
Day 20	0.66829			1.3746			3.00308			0.51316
Day 27	0.57893			1.25175			1.78699			0.3584
7I
	EV	Y288C
	0.705723	2.8511
	1.05364	4.10914
	0.397375	1.71742
7J
	EV	Y288C
	3.97502	1.22133
	2.85808	0.653888
	1.33535	0.642531
	1.27411	0.362923
	2.29422	1.74151
	1.1158	0.858138
	1.75516	0.659131

## Sheet: Supp 1
	Supp 1A
		DMSO	DMSO	DMSO	0.1 μM	0.1 μM	0.1 μM	0.5 μM	0.5 μM	0.5 μM	1 μM	1 μM	1 μM	2 μM	2 μM	2 μM	5 μM	5 μM	5 μM
	Paz	100	100	100	28.2008	23.9216	27.6089	11.2971	13.1765	10.5998	10.9623	10.4314	3.69762	7.61506	5.41176	2.30074	2.25941	1.33333	0.0821693
	Reg	100	100	100	77.8369	54.3237	80	26.4184	31.6334	30.2092	18.5284	21.6556	18.8285	17.2872	13.082	10.5439	3.36879	1.77384	0.251046
	Sit	100	100	100	16.8504	34.4939	36.7013	16.063	21.2146	17.9792	8.74016	5.18219	4.75483	4.25197	0.0584777	0.0569614	0.0542441	0	0.0090788
	Anlo	100	100	100	32.701	48.3274	54.8894	12.8275	20.3559	23.4118	7.31707	6.47687	3.28337	0.0271003	0.569395	0.0634475	0.0100361	0.0245125	0.0095146
	Supp 1C
	Paz	100	100	100	96.6292	72.3404	69.8452	6.89139	4.10334	28.1174	4.64419	1.82371	16.3814	0.973783	0.303951	2.93399	0.0316255	0	0.067009
	Reg	100	100	100	104.566	106.344	101.741	39.5434	12.7644	53.6484	6.55376	2.1148	9.20398	1.03093	0.151057	1.24378	0.0049094	0.0016782	0
	Sit	100	100	100	0.942655	28.1155	8.22884	0.235664	0.911854	0.470219	0.392773	0.379939	0.783699	0	0	0	0	0	0.0087069
	Anlo	100	100	100	93.6479	103.985	63.3508	24.6824	11.0701	0.299177	4.26497	0.147601	0.224383	0.725953	0.0041004	0	0.181488	0	0
	Supp 1D	DMSO			Paz			Reg			Sit			Anlo
	Day	Average	standard deviation		Average	standard deviation		Average	standard deviation		Average	standard deviation		Average	standard deviation
	1	1	0		1	0		1	0		1	0		1	0
	4	7.21756	2.18692		1.23766	0.344906		0.984725	0.296642		0.558051	0.467349		0.514131	0.275321
	7	82.6142	19.7015		3.06888	0.62603		1.89647	1.19214		0.714731	0.401627		0.57098	0.290293
	11	93.7155	1.14723		8.48466	3.60953		5.62673	1.77375		0.838831	0.495244		0.642084	0.644329
	14	93.977	14.9826		31.0799	2.03254		24.0204	8.54969		1.17183	0.837881		0.979909	0.680089
	Supp 1E
	DMSO	Paz	Reg	Sit	Anlo	DMSO	Paz	Reg	Sit	Anlo
	1	3.53713	2.9176	3.83825	3.84537	1	5.01245	4.91148	7.54634	6.75657
	1	3.17957	2.91919	4.72615	3.9046	1	4.44741	4.08948	7.89953	6.55102
	1	3.41991	2.99067	4.11353	4.55521	1	4.87489	5.34979	7.06383	7.98128
	Supp 1G	DMSO			Paz			Reg			Sit			Anlo
	Day	Average	standard deviation	Replicates	Average	standard deviation	Replicates	Average	standard deviation	Replicates	Average	standard deviation	Replicates	Average	standard deviation	Replicates
	1	1	0	4	1	0	4	1	0	4	1	0	4	1	0	4
	4	8.50159	1.77756	4	3.04839	0.265249	4	3.27951	0.048762	4	2.88431	0.335213	4	1.89121	0.397498	4
	7	66.3029	15.3058	4	6.92576	1.23407	4	8.94604	1.41484	4	6.05898	0.811134	4	3.08447	0.802577	4
	11	151.375	38.7165	4	15.9927	4.49989	4	29.3953	9.98021	4	14.8008	1.00796	4	6.17133	0.988747	4
	14	139.895	24.9164	4	36.0187	7.1974	4	67.3563	12.9332	4	33.6026	5.18933	4	12.5475	3.00371	4
	18				65.7804	18.1342	4	112.99	17.2331	4	72.9529	19.6076	4	29.056	6.3409	4
	21				104.681	22.5273	4	152.688	34.7595	4	112.569	11.6088	4	38.3054	9.84313	4
	25				147.457	17.4033	4	187.332	42.2756	4	163.096	16.5124	4	55.5191	10.7641	4
	28				163.726	22.6617	4	183.775	30.9235	4	169.751	25.8858	4	66.3504	13.6023	4
	32													83.0457	14.1314	4
	35													96.9175	6.44473	4
	39													104.512	18.339	4
	42													113.902	10.2083	4
	Supp 1H	DMSO			Paz			Reg			Sit			Anlo
	Day	Average	standard deviation		Average	standard deviation		Average	standard deviation		Average	standard deviation		Average	standard deviation
	1	1	0		1	0		1	0		1	0		1	0
	4	7.21756	2.18692		1.23766	0.344906		0.984725	0.296642		0.558051	0.467349		0.514131	0.275321
	7	82.6142	19.7015		3.06888	0.62603		1.89647	1.19214		0.714731	0.401627		0.57098	0.290293
	11	93.7155	1.14723		8.48466	3.60953		5.62673	1.77375		0.838831	0.495244		0.642084	0.644329
	14	93.977	14.9826		31.0799	2.03254		24.0204	8.54969		1.17183	0.837881		0.979909	0.680089
	18				62.5522	19.0616		48.1838	17.4011		2.88825	1.21866		2.10538	2.51591
	21				109.569	0.069484		95.635	9.31859		2.46106	2.44014		4.47852	5.67431
	25				129.119	11.1597		112.476	0.218608		11.0505	6.98618		5.62136	7.201
	28				121.32	1.56687		114.3	4.67629		6.45023	6.92875		8.24181	6.99542
	32										15.4388	0.120516		14.6779	7.26123
	35										26.5405	13.0336		9.03483	12.246
	39										68.5289	9.14232		21.1711	25.7537
	42										65.6864	5.73923		27.3924	22.3173

## Sheet: Supp 2
Supp 2A (IC50 values)
	Paz IC50	Paz IC50		Reg IC50	Reg IC50			Sit IC50	Sit IC50		Anlo IC50	Anlo IC50
	A204	A204PazR		A204	A204RegR			A204	A204SitR		A204	A204AnloR
	0.86172	5.69667		0.49477	4.64711			0.54075	3.90507		0.47365	1.74332
	0.70688	4.3902		0.90048	5.78313			0.70558	5.0095		0.65305	2.18584
	0.72407	7.05509		0.6538	5.14802			0.37887	4.52361		0.57865	2.02435
Supp 2B
	A204			A204PazR					A204			A204RegR					A204			A204SitR					A204			A204AnloR
DMSO	100	100	100	100	100	100		DMSO	100	100	100	100	100	100		DMSO	100	100	100	100	100	100		DMSO	100	100	100	100	100	100
0.1 μM	28.2008	23.9216	27.6089	102.172	110.025	98.7199		0.1 μM	77.8369	54.3237	80	99.5425	100.536	82.8039		0.1 μM	16.8504	34.4939	36.7013	95.1993	95.1083	80.8405		0.1 μM	32.701	48.3274	54.8894	76.1421	63.0106	61.0938
0.5 μM	11.2971	13.1765	10.5998	100.31	109.694	93.0723		0.5 μM	26.4184	31.6334	30.2092	86.6423	100.893	85.1041		0.5 μM	16.063	21.2146	17.9792	82.6688	89.0938	73.6467		0.5 μM	12.8275	20.3559	23.4118	50.6889	44.2511	37.6562
1 μM	10.9623	10.4314	3.69762	93.5609	102.983	84.7139		1 μM	18.5284	21.6556	18.8285	87.0082	92.4107	71.5225		1 μM	8.74016	5.18219	4.75483	71.7657	75.9423	51.9943		1 μM	7.31707	6.47687	3.28337	26.541	20.4992	11.25
2 μM	7.61506	5.41176	2.30074	88.4407	100.083	69.5783		2 μM	17.2872	13.082	10.5439	78.6825	91.1607	75.7941		2 μM	4.25197	0.0584777	0.0569614	56.7941	55.2526	9.54416		2 μM	0.0271003	0.569395	0.0634475	2.75562	4.00908	0.234375
5 μM	2.25941	1.33333	0.0821693	38.4019	59.9834	8.13253		5 μM	3.36879	1.77384	0.251046	63.129	59.6429	26.8346		5 μM	0.0542441	0	0.0090788	0	0	0.925926		5 μM	0.0100361	0.0245125	0.0095146	0.072516	0.226929	0.007813
Supp 2C	Pazopanib IC50 values						Regorafenib IC50 values						Sitravatinib IC50 values						Anlotinib IC50 values
	A204	A204PazR	A204RegR	A204SitR	A204AnloR		A204	A204PazR	A204RegR	A204SitR	A204AnloR		A204	A204PazR	A204RegR	A204SitR	A204AnloR		A204	A204PazR	A204RegR	A204SitR	A204AnloR
	0.34833	5.32731	8.85953	5.66171	3.63044		0.75434	6.00246	9.74647	9.44919	5.47817		0.1773	2.94371	2.22842	2.1854	1.55658		0.55873	1.98443	1.94823	1.7901	2.01867
	0.511649	8.51398	9.04739	5.87158	7.48249		0.641044	5.15384	6.41723	7.06521	8.87062		0.224771	1.77399	2.1762	2.77025	1.59281		0.62199	2.10942	1.75497	1.54976	2.45786
	0.418079	7.19956	9.04176	7.55098	7.57396		0.810599	7.49141	9.61634	9.48212	8.54307		0.287802	2.42314	1.67378	3.44556	1.80585		0.54779	1.6278	1.22774	1.81854	2.32919

## Sheet: Supp 3
Supp 3A
	G402			G402 PazR					G402			G402 RegR					G402			G402 SitR					G402			G402 AnloR
	Average	standard deviation	Replicates	Average	standard deviation	Replicates			Average	standard deviation	Replicates	Average	standard deviation	Replicates			Average	standard deviation	Replicates	Average	standard deviation	Replicates			Average	standard deviation	Replicates	Average	standard deviation	Replicates
-10	100	0	3	100	0	3		-10	100	0	3	100	0	3		-10	100	0	3	100	0	3		-10	100	0	3	100	0	3
-9	94.5359	4.20479	3	107.628	4.36438	3		-9	107.118	7.06682	3	106.176	7.43654	3		-9	112.721	8.27765	3	98.3218	3.16611	3		-9	102.715	13.7433	3	96.4254	2.32104	3
-8.30103	97.0305	3.58369	3	118.414	8.52254	3		-8.30103	106.086	2.59275	3	113.251	7.55125	3		-8.30103	107.341	4.46624	3	104.326	2.82274	3		-8.30103	105.595	7.91142	3	105.13	6.46241	3
-8	99.2348	2.96577	3	120.827	6.31579	3		-8	107.027	3.40553	3	118.446	7.9554	3		-8	104.912	5.02477	3	108.41	7.41981	3		-8	104.872	9.18243	3	108.988	7.09656	3
-7.30103	90.4255	6.34699	3	118.835	9.54039	3		-7.30103	105.459	5.42725	3	121.184	4.60402	3		-7.30103	78.5636	10.9934	3	105.666	9.11619	3		-7.30103	98.7741	5.12861	3	98.4798	8.75004	3
-7	82.6338	10.5186	3	115.659	8.86847	3		-7	99.1873	4.5328	3	119.462	6.85111	3		-7	63.1802	11.2682	3	95.6184	2.26161	3		-7	90.4049	4.83978	3	88.0037	6.66583	3
-6.30103	34.1221	9.36118	3	91.887	12.0769	3		-6.30103	46.8187	3.15744	3	109.084	4.80541	3		-6.30103	36.9049	4.96839	3	85.4446	1.2328	3		-6.30103	39.6211	4.99735	3	66.0051	6.08084	3
-6	25.2906	3.65695	3	75.4245	20.3162	3		-6	27.5657	2.613	3	96.5124	0.625038	3		-6	29.6958	4.79392	3	78.3144	4.71229	3		-6	21.4957	1.4193	3	57.1063	6.06743	3
-5.30103	12.1032	3.49206	3	64.149	13.1342	3		-5.30103	5.47048	1.62075	3	72.7322	2.97022	3		-5.30103	-0.62194	0.66086	3	37.5209	25.3233	3		-5.30103	-1.81602	1.82802	3	13.7919	0.894659	3
-5	4.69583	3.46586	3	48.4792	12.7064	3		-5	-1.14372	1.41588	3	50.8162	3.01828	3		-5	-1.05862	0.85094	3	2.16804	1.21556	3		-5	-2.63958	1.95572	3	3.5003	1.16955	3
Supp 3B
G402			G402 PazR				G402			G402 RegR				G402			G402 SitR				G402			G402 AnloR
Average	standard deviation	Replicates	Average	standard deviation	Replicates		Average	standard deviation	Replicates	Average	standard deviation	Replicates		Average	standard deviation	Replicates	Average	standard deviation	Replicates		Average	standard deviation	Replicates
0.31864	0.11798	3	8.47264	4.78861	3		0.51033	0.03627	3	11.9352	3.83569	3		0.27588	0.11442	3	3.59288	1.63702	3		0.40955	0.01253	3	1.1399	0.222555	3
Supp 3C
Pazopanib dose response																		Regorafenib dose response																		Sitravatinib dose response
	G402			G402 PazR			G402 RegR			G402 SitR			G402 AnloR						G402			G402 PazR			G402 RegR			G402 SitR			G402 AnloR						G402			G402 PazR			G402 RegR			G402 SitR			G402 AnloR
	Average	standard deviation	Replicates	Average	standard deviation	Replicates	Average	standard deviation	Replicates	Average	standard deviation	Replicates	Average	standard deviation	Replicates				Average	standard deviation	Replicates	Average	standard deviation	Replicates	Average	standard deviation	Replicates	Average	standard deviation	Replicates	Average	standard deviation	Replicates				Average	standard deviation	Replicates	Average	standard deviation	Replicates	Average	standard deviation	Replicates	Average	standard deviation	Replicates	Average
-10	100	0	3	100	0	3	100	0	3	100	0	3	100	0	3			-10	100	0	3	100	0	3	100	0	3	100	0	3	100	0	3			-10	100	0	3	100	0	3	100	0	3	100	0	3	100
-9	94.9547	4.25695	3	107.628	4.36438	3	105.953	2.91758	3	95.5221	1.04513	3	100.221	10.1494	3			-9	107.118	7.06682	3	113.121	16.5804	3	106.176	7.43654	3	97.5279	1.10217	3	99.1583	8.88561	3			-9	112.721	8.27765	3	109.037	12.5097	3	103.942	9.9288	3	98.3218	3.16611	3	100.686
-8.30103	97.4464	3.05911	3	118.414	8.52254	3	109.009	3.04104	3	102.859	3.83096	3	103.143	6.86587	3			-8.30103	106.086	2.59275	3	117.947	17.521	3	113.251	7.55125	3	98.73	0.997482	3	102.299	10.1317	3			-8.30103	107.341	4.46624	3	121.022	14.7797	3	110.891	8.94411	3	104.326	2.82274	3	102.743
-8	99.666	2.60803	3	120.827	6.31579	3	116.567	1.52336	3	110.354	8.14441	3	108.171	10.5961	3			-8	107.027	3.40553	3	121.552	14.0961	3	118.446	7.9554	3	108.031	5.10608	3	107.232	8.53359	3			-8	104.912	5.02477	3	123.197	11.9138	3	113.54	9.4377	3	108.41	7.41981	3	106.995
-7.30103	90.8141	6.12305	3	118.835	9.54039	3	113.481	2.4079	3	105.988	6.08183	3	98.5285	4.94107	3			-7.30103	105.459	5.42725	3	121.846	11.36	3	121.184	4.60402	3	106.491	6.92371	3	104.882	9.52882	3			-7.30103	78.5636	10.9934	3	121.859	8.18651	3	112.102	10.3561	3	105.666	9.11619	3	95.33
-7	82.9822	10.3331	3	115.659	8.86847	3	112.888	5.32825	3	99.8742	1.30066	3	89.0318	5.63397	3			-7	99.1873	4.5328	3	117.329	11.8999	3	119.462	6.85111	3	104.233	8.29069	3	96.809	8.35918	3			-7	63.1802	11.2682	3	111.395	3.12795	3	110.028	9.48041	3	95.6184	2.26161	3	84.2947
-6.30103	34.2578	9.28743	3	91.887	12.0769	3	97.6794	3.2932	3	82.3003	4.28466	3	65.2654	4.98956	3			-6.30103	46.8187	3.15744	3	100.688	6.13237	3	109.084	4.80541	3	88.6918	3.36391	3	72.5065	6.45785	3			-6.30103	36.9049	4.96839	3	90.9701	7.12464	3	95.6508	4.36264	3	85.4446	1.2328	3	71.1142
-6	25.4009	3.64396	3	75.4245	20.3162	3	91.9636	4.266	3	73.9069	7.59299	3	61.2269	6.21721	3			-6	27.5657	2.613	3	78.0218	15.932	3	96.5124	0.625038	3	74.945	5.78064	3	61.5774	5.70765	3			-6	29.6958	4.79392	3	75.5758	15.4612	3	84.4213	2.80262	3	78.3144	4.71229	3	62.8189
-5.30103	12.1573	3.49591	3	64.149	13.1342	3	74.5693	2.44706	3	54.5555	5.54968	3	46.1108	2.9404	3			-5.30103	5.47048	1.62075	3	49.6153	6.19989	3	72.7322	2.97022	3	38.9	8.92324	3	44.7422	2.50619	3			-5.30103	-0.62194	0.66086	3	7.43895	2.84532	3	12.1652	5.47115	3	37.5209	25.3233	3	26.3185
-5	4.71231	3.45899	3	48.4792	12.7064	3	59.9111	7.47552	3	35.8477	5.37352	3	32.19	1.87195	3			-5	-1.14372	1.41588	3	24.0443	2.51607	3	50.8162	3.01828	3	11.772	6.30004	3	26.3834	5.39851	3			-5	-1.05862	0.85094	3	1.07358	0.553469	3	1.25107	0.36257	3	2.16804	1.21556	3	1.74971
[truncated: 18 more columns]

[truncated: 2 more sheets: Supp 5, Supp 6]
